# Supplementary material for: Effect on background checks of newly-enacted comprehensive background check policies in Oregon and Washington: a synthetic control approach
Source: Inj Epidemiol. 2019 Nov 27;6:45. doi: 10.1186/s40621-019-0225-8 (PMC6880454; doi:10.1186/s40621-019-0225-8)
Supplement: Supplementary file 2 — Additional file 2. Stata code for synthetic control group method and figures. [file 40621_2019_225_MOESM2_ESM.do]

/*
Additiona File 2
Short report: Injury Epidemiology
Effects on background checks of newly-enacted comprehensive background check 
policies in Oregon and Washington: a synthetic control approach
*/

clear all
cd "set_directory"


*****************************
***********OREGON************
*****************************

clear
use "Background checks by state and month-Jan1999-Dic2018.dta"

replace pshandgun=0 if pshandgun==. //to avoid problems with missing values 

**DATA BASE WITH BACKGROUN CHECKS BY STATE SINCE JAN 1999 TO DECEMBER 2018

**DROP STATES WITH CBC POLICIES
foreach name in California Connecticut Hawaii Illinois Indiana ///
		Iowa Maryland Massachusetts Michigan Missouri Nebraska "New Jersey" "New York" "North Carolina" ///
		Delaware Pennsylvania "Rhode Island" Tennessee Colorado Washington Vermont {
		qui drop if state=="`name'"
	}
replace state = "1Oregon" if state=="Oregon"

encode state, gen(statecod)
gen time = ym(year, month)
gen grad_hs = highschool +collegeorba +graduare
gen propgunsuic = (gunsuicide_n/suicide_n)*100
gen hgunrate = ((shandgun + pshandgun)/pop)*100000 // rate per 100,000 of handgun background checks

/*SET TIME FOR SYNTHETIS CONTROL ANALYSIS*/
tsset statecod time, monthly

synth_runner hgunrate age18_24 male latino black grad_hs poverty medinc_hh dmcs urban  gini ///
propgunsuic(468(12)641) hgunrate(468) hgunrate(564) hgunrate(624), trunit(1) trperiod(667) nested gen_vars
ereturn list


*****************************
***********WASHINGTON********
*****************************

clear
use "Background checks by state and month-Jan1999-Dic2018.dta"

replace pshandgun=0 if pshandgun==. //to avoid problems with missing values  

**DATA BASE WITH BACKGROUN CHECKS BY STATE SINCE JAN 1999 TO DECEMBER 2018

**DROP STATES WITH CBC POLICIES
foreach name in California Connecticut Hawaii Illinois Indiana ///
		Iowa Maryland Massachusetts Michigan Missouri Nebraska "New Jersey" "New York" "North Carolina" ///
		Oregon Pennsylvania "Rhode Island" Tennessee Delaware Colorado Vermont {
		qui drop if state=="`name'"
	}
replace state = "1Washington" if state=="Washington"

encode state, gen(statecod)
gen time = ym(year, month)
gen grad_hs = highschool +collegeorba +graduare
gen propgunsuic = (gunsuicide_n/suicide_n)*100
gen hgunrate = ((shandgun + pshandgun)/pop)*100000 // rate per 100,000 of handgun background checks

/*SET TIME FOR SYNTHETIS CONTROL ANALYSIS*/
tsset statecod time, monthly

synth_runner hgunrate age18_24 male latino black grad_hs poverty medinc_hh dmcs urban  gini ///
propgunsuic(468(12)648) hgunrate(468) hgunrate(564) hgunrate(624), trunit(1) trperiod(659) nested gen_vars
ereturn list

synth hgunrate age18_24 male latino black grad_hs poverty medinc_hh dmcs urban  gini ///
propgunsuic(468(12)648) hgunrate(468) hgunrate(564) hgunrate(624), trunit(1) trperiod(659) nested 


*******FIGURE WITH THE OVERALL TREND OF HANDGUN BACKGROUND CHECK, 
*******FOR ALL THE US AND FOR STATA WITH AND WITHOUT CBC POLICIES (Figure S1) 
clear all
use "Background checks by state and month-Jan1999-Dic2018.dta"

**TO CREATE A TIME-FIXED VARIABLE INDICATING CBC YES/NO
gen cbc=0
foreach name in California Connecticut Hawaii Illinois Indiana ///
		Iowa Maryland Massachusetts Michigan Missouri Nebraska "New Jersey" "New York" "North Carolina" ///
		Delaware Pennsylvania "Rhode Island" Tennessee Colorado Washington Oregon Vermont {
		replace cbc=1 if state=="`name'"
	}

encode state, gen(statecod)
gen time = ym(year, month)
replace pshandgun=0 if pshandgun==. //to avoid problems with missing values 
gen hgun = shandgun + pshandgun
collapse (sum) hgun pop, by(time cbc)
bysort time: egen hgun_tot = total(hgun)
bysort time: egen pop_tot = total(pop)
gen hgunrate_bycbc = (hgun/pop)*100000
gen hgunrate_total = (hgun_tot/pop_tot)*100000
egen duplicate = tag(time)

format %tmCCYY time 
twoway (line hgunrate_bycbc time if cbc==1, sort lp(solid) lw(medthick) lcolor(navy)) ///
	   (line hgunrate_bycbc time if cbc==0, sort lp(solid) lcolor(maroon) lw(medthick)) , ///
		xlabel(468(12)707, labsize(vsmall) angle(45)) scheme(sj) l1title("Handgun BC rate", size(small)) ///
		ylabel(0(50)500, gmin gmax glw(vthin) labsize(vsmall)) name(cbctrend, replace) xtitle("") ytitle("") ///
		legend(pos(10) ring(0) col(1) symysize(zero) keygap(1) symxsize(large) label(1 "State with CBC") lab(2 "State without CBC") size(small)) ///
		graphregion(color(white)) ysize(4) xsize(7) graphregion(margin(0 0 0 0))

twoway (line hgunrate_total time if duplicate==0, sort lp(solid) lcolor(black) lw(medium)) , ///
		xlabel(468(12)707, labsize(vsmall) angle(45)) scheme(sj) l1title("Handgun BC rate in the US", size(small)) ///
		ylabel(0(50)500, gmin gmax glw(vthin) labsize(vsmall)) name(cbctrend2, replace) xtitle("") ytitle("") ///
		graphregion(color(white))


****FIGURE FOR THE TREND OB BACKGROUND CHECKS FROM OF PRIVATE PARTY TRANSACTIONS (Figure S2)
clear
use "Background checks by state and month-Jan1999-Dic2018.dta"
gen private = (pshandgun/pop)*100000 
gen time = ym(year, month)
format %tmMon_YY time 
twoway  (line private time if state=="Washington" & time>635, sort lcolor(black) lwidth(thick) lpattern(solid)), ///
		xline(659, lcolor(gs10) lwidth(thick) lpattern(solid)) ///
		xlabel(636(6)708, labsize(small) angle(25)) scheme(sj) name(r_private_sells, replace) ///
		l1title("Rate per 100,000 people", size(medsmall)) ///
		graphregion(color(white) margin(vsmall)) ytitle("") xtitle("") ysize(6) xsize(9) legend(off) ///
		ylabel(0(2)14, labsize(small) gmin gmax glwidth(vthin)) 

		
**AFTER GENERATE DATASET WITH RESULTS OF SYNTHETIC CONTROL METHOD 		
clear
use "Data for graphs 1 and 2.dta"
***FIGURE 1****
***FIGURE FOR THE TREND OB BACKGROUND CHECKS
format %tmCCYY time2  
twoway (line oregon time2, sort lw(thin) lcolor(navy)) (line synthetic_oregon time2, lp(solid) lcolor(maroon) lw(thin)), ///
	xline(667, lcolor(black) lp(dash) lw(vthin)) ///
	xlabel(468(12)707, labsize(vsmall) angle(45)) scheme(sj) title("Oregon", size(medsmall)) l1title("Handgun BC rate", size(small)) ///
	ylabel( , labsize(small)) name(Oregon, replace) xtitle("") ylabel(0(100)700, noticks gmin gmax glw(thin)) ///
	legend(pos(10) ring(0) col(1) symysize(zero) keygap(1) symxsize(large) label(1 "Oregon") lab(2 "Synthetic Oregon") size(small)) graphregion(color(white)) ///
	note("Diff = 18.0%" "p = 0.0740", size(small) ring(0) pos(1)) 
	graph save Oregon, replace

twoway (line washington time2, sort lw(thin) lcolor(navy)) (line synthetic_washington time2, lp(solid) lcolor(maroon) lw(thin)), ///
	xline(659, lcolor(black) lp(dash) lw(vthin)) ///
	xlabel(468(12)707, labsize(vsmall) angle(45)) scheme(sj) title("Washington", size(medsmall)) l1title("Handgun BC rate", size(small)) ///
	ylabel( , labsize(small)) name(Washington, replace) xtitle("") ylabel(0(100)700, noticks gmin gmax glw(thin)) ///
	legend(pos(10) ring(0) col(1) symysize(zero) keygap(1) symxsize(large) label(1 "Washington") lab(2 "Synthetic Washington") size(small)) graphregion(color(white)) ///
	note("Diff = 4.0%" "p = 0.3214", size(small) ring(0) pos(1))
	graph save Washington, replace

	
graph combine Oregon Washington, ysize(6) xsize(4) col(1) ycomm graphregion(color(white) margin(vsmall)) imargin(1 1 0 0) name(Synthcomb2states, replace)

	
***FIGURE 2****	
****TO CREATE A GRAPHA WITH THE EFFECT OF CBC POLICIES AMONG TREATED AND CONTROL STATES (PREMITATION TEST)
format %tmCCYY time2 
twoway (line effect_or time2 if state_ordewa==2, sort lcolor(gs10) lpattern(solid) lw(vvthin)) /// 
	   (line effect_or time2 if state_ordewa==4, sort lcolor(gs10) lpattern(solid) lw(vvthin)) ///
	   (line effect_or time2 if state_ordewa==5, sort lcolor(gs10) lpattern(solid) lw(vvthin)) ///
	   (line effect_or time2 if state_ordewa==6, sort lcolor(gs10) lpattern(solid) lw(vvthin)) ///
	   (line effect_or time2 if state_ordewa==7, sort lcolor(gs10) lpattern(solid) lw(vvthin)) ///
	   (line effect_or time2 if state_ordewa==8, sort lcolor(gs10) lpattern(solid) lw(vvthin)) ///
	   (line effect_or time2 if state_ordewa==9, sort lcolor(gs10) lpattern(solid) lw(vvthin)) ///
	   (line effect_or time2 if state_ordewa==10, sort lcolor(gs10) lpattern(solid) lw(vvthin)) ///
	   (line effect_or time2 if state_ordewa==11, sort lcolor(gs10) lpattern(solid) lw(vvthin)) ///
	   (line effect_or time2 if state_ordewa==12, sort lcolor(gs10) lpattern(solid) lw(vvthin)) ///
	   (line effect_or time2 if state_ordewa==13, sort lcolor(gs10) lpattern(solid) lw(vvthin)) ///
	   (line effect_or time2 if state_ordewa==14, sort lcolor(gs10) lpattern(solid) lw(vvthin)) ///
	   (line effect_or time2 if state_ordewa==15, sort lcolor(gs10) lpattern(solid) lw(vvthin)) ///
	   (line effect_or time2 if state_ordewa==16, sort lcolor(gs10) lpattern(solid) lw(vvthin)) ///
	   (line effect_or time2 if state_ordewa==17, sort lcolor(gs10) lpattern(solid) lw(vvthin)) ///
	   (line effect_or time2 if state_ordewa==18, sort lcolor(gs10) lpattern(solid) lw(vvthin)) ///
	   (line effect_or time2 if state_ordewa==19, sort lcolor(gs10) lpattern(solid) lw(vvthin)) ///
	   (line effect_or time2 if state_ordewa==20, sort lcolor(gs10) lpattern(solid) lw(vvthin)) ///
	   (line effect_or time2 if state_ordewa==21, sort lcolor(gs10) lpattern(solid) lw(vvthin)) ///
	   (line effect_or time2 if state_ordewa==22, sort lcolor(gs10) lpattern(solid) lw(vvthin)) ///
	   (line effect_or time2 if state_ordewa==23, sort lcolor(gs10) lpattern(solid) lw(vvthin)) ///
	   (line effect_or time2 if state_ordewa==24, sort lcolor(gs10) lpattern(solid) lw(vvthin)) ///
	   (line effect_or time2 if state_ordewa==25, sort lcolor(gs10) lpattern(solid) lw(vvthin)) ///
	   (line effect_or time2 if state_ordewa==26, sort lcolor(gs10) lpattern(solid) lw(vvthin)) ///
	   (line effect_or time2 if state_ordewa==27, sort lcolor(gs10) lpattern(solid) lw(vvthin)) ///
	   (line effect_or time2 if state_ordewa==1, sort lcolor(black) lpattern(solid) lw(vthin)) , ///
	   xline(667, lcolor(black) lp(dash) lw(vthin)) l1title("Policy effect on handgun BC rate", size(small)) ///
	   yline(0, lcolor(black) lw(vthin)) xlabel(468(12)707, labsize(vsmall) angle(45)) ///
	   scheme(sj) name(effect_or, replace) title("Oregon", size(medsmall)) ytitle("") ///
	   xtitle("") ylabel(-300(100)300, labsize(small) noticks gmin gmax glw(thin)) legend(off) ///
	   note("Diff = 18.0%" "p = 0.0740", size(small) ring(0) pos(11)) graphregion(color(white))

twoway (line effect_wa time2 if state_ordewa==2, sort lcolor(gs10) lpattern(solid) lw(vvthin)) /// 
	   (line effect_wa time2 if state_ordewa==3, sort lcolor(gs10) lpattern(solid) lw(vvthin)) /// 
	   (line effect_wa time2 if state_ordewa==4, sort lcolor(gs10) lpattern(solid) lw(vvthin)) ///
	   (line effect_wa time2 if state_ordewa==5, sort lcolor(gs10) lpattern(solid) lw(vvthin)) ///
	   (line effect_wa time2 if state_ordewa==6, sort lcolor(gs10) lpattern(solid) lw(vvthin)) ///
	   (line effect_wa time2 if state_ordewa==7, sort lcolor(gs10) lpattern(solid) lw(vvthin)) ///
	   (line effect_wa time2 if state_ordewa==8, sort lcolor(gs10) lpattern(solid) lw(vvthin)) ///
	   (line effect_wa time2 if state_ordewa==9, sort lcolor(gs10) lpattern(solid) lw(vvthin)) ///
	   (line effect_wa time2 if state_ordewa==10, sort lcolor(gs10) lpattern(solid) lw(vvthin)) ///
	   (line effect_wa time2 if state_ordewa==11, sort lcolor(gs10) lpattern(solid) lw(vvthin)) ///
	   (line effect_wa time2 if state_ordewa==12, sort lcolor(gs10) lpattern(solid) lw(vvthin)) ///
	   (line effect_wa time2 if state_ordewa==13, sort lcolor(gs10) lpattern(solid) lw(vvthin)) ///
	   (line effect_wa time2 if state_ordewa==14, sort lcolor(gs10) lpattern(solid) lw(vvthin)) ///
	   (line effect_wa time2 if state_ordewa==15, sort lcolor(gs10) lpattern(solid) lw(vvthin)) ///
	   (line effect_wa time2 if state_ordewa==16, sort lcolor(gs10) lpattern(solid) lw(vvthin)) ///
	   (line effect_wa time2 if state_ordewa==17, sort lcolor(gs10) lpattern(solid) lw(vvthin)) ///
	   (line effect_wa time2 if state_ordewa==18, sort lcolor(gs10) lpattern(solid) lw(vvthin)) ///
	   (line effect_wa time2 if state_ordewa==19, sort lcolor(gs10) lpattern(solid) lw(vvthin)) ///
	   (line effect_wa time2 if state_ordewa==20, sort lcolor(gs10) lpattern(solid) lw(vvthin)) ///
	   (line effect_wa time2 if state_ordewa==21, sort lcolor(gs10) lpattern(solid) lw(vvthin)) ///
	   (line effect_wa time2 if state_ordewa==22, sort lcolor(gs10) lpattern(solid) lw(vvthin)) ///
	   (line effect_wa time2 if state_ordewa==23, sort lcolor(gs10) lpattern(solid) lw(vvthin)) ///
	   (line effect_wa time2 if state_ordewa==24, sort lcolor(gs10) lpattern(solid) lw(vvthin)) ///
	   (line effect_wa time2 if state_ordewa==25, sort lcolor(gs10) lpattern(solid) lw(vvthin)) ///
	   (line effect_wa time2 if state_ordewa==26, sort lcolor(gs10) lpattern(solid) lw(vvthin)) ///
	   (line effect_wa time2 if state_ordewa==27, sort lcolor(gs10) lpattern(solid) lw(vvthin)) ///
	   (line effect_wa time2 if state_ordewa==1, sort lcolor(black) lpattern(solid) lw(vthin)) , ///
	   xline(659, lcolor(black) lp(dash) lw(vthin)) l1title("Policy effect on handgun BC rate", size(small)) ///
	   yline(0, lcolor(black) lw(vthin)) xlabel(468(12)707, labsize(vsmall) angle(45)) ///
	   scheme(sj) name(effect_wa, replace) title("Washington", size(medsmall)) ytitle("") ///
	   xtitle("") ylabel(-300(100)300, labsize(small) noticks gmin gmax glw(thin)) legend(off) ///
	   note("Diff = 4.0%" "p = 0.3214", size(small) ring(0) pos(11)) graphregion(color(white))

graph combine effect_or effect_wa, ysize(6) xsize(4) col(1) ycomm graphregion(color(white) margin(vsmall)) imargin(1 1 0 0) name(Synthcomb2states, replace)

END Do File
